# Supplementary material for: Factors Associated with the Odds, Duration, and Costs of Health-Related Absenteeism: A Population-Based Study in São Paulo City, Brazil
Source: Healthcare (Basel). 2026 May 7;14(10):1260. doi: 10.3390/healthcare14101260 (PMC13206122; doi:10.3390/healthcare14101260)
Supplement: Supplementary file 1 [file healthcare-14-01260-s001.zip]

Archive with 1 entries (1 files):
- healthcare-4170582-supplementary.pdf
